# Supplementary material for: An Estimate of the Amount of Geological CO2 Storage over the Period of 1996–2020
Source: Environ Sci Technol Lett. 2022 Jul 19;9(8):693–8. doi: 10.1021/acs.estlett.2c00296 (PMC9366999; doi:10.1021/acs.estlett.2c00296)
Supplement: Supplementary file 2 — ez2c00296_si_002.xlsx [file ez2c00296_si_002.xlsx]

## Sheet: Title
An estimate of the amount of geological CO2 storage over the period 1996-2020
Yuting Zhang*
Department of Earth Science and Engineering
Imperial College London
Prince Consort Road
South Kensington
London
SW7 2BP
+44 7446137581
yuting.zhang16@imperial.ac.uk
Christopher Jackson
Department of Earth Science and Engineering
Imperial College London
c.jackson@imperial.ac.uk
Samuel Krevor
Department of Earth Science and Engineering
Imperial College London
s.krevor@imperial.ac.uk

## Sheet: README
Geological CO2 Storage Database June 2022
This workbook contains data compiled from publically available resources on CCS statistics for 20 operational commerical CCS projects listed in the GCCSI 'Global CCS status of 2020' report.
The definitions of each performance metric analysed are provided here:
The source categorisation are provided below:

## Sheet: Global CO2 Storage Database
Country	Storage type	CO2 Capture Facility	Capture rate Capacity 2019-2020 [Mt yr-1]	Capture Rate (* when reported, else from storage rates) [Mt yr-1]	Associated CO2 storage facility/operator	Storage Rate - hybrid (* when annual storage is reported, else from storage rate in 2019 - average) [Mt yr-1]	Storage Rate - average over project lifetime [Mt yr-1]	Cumulative storage [Mt]	Period	Soure Category	Sources	Notes
Norway	Geological Storage	Sleipner	1	0.7*	Equinor	0.65*	0.77	18.5	1996-2019	1	https://unfccc.int/documents/273425	Equinor annual report provided the aggregate annual data for Sleipner and Snohvit without differentiation
		Snohvit	0.7	0.8*		0.7*	0.5	6.5	2007-2019	1	https://unfccc.int/documents/273425
		Sleipner + Snhovit	1.7	1.5		1.37*	1.1	26.2	1996-2020	2	https://www.equinor.com/en/investors/annual-reports.html#downloads
Canada	Geological Storage	Quest	1.2	1.182*	Quest Shell	1.13	0.9	5.39	2016-2020	2	https://reports.shell.com/sustainability-report/2020/servicepages/downloads/files/shell-sustainability-report-2020.pdf	0
										3	https://www.shell.ca/en_ca/media/news-and-media-releases/news-releases-2020/quest-ccs-facility-captures-and-stores-five-million-tonnes.html	0
						1.128*	0.96	4.8	2015-2019	1	https://open.alberta.ca/dataset/f74375f3-3c73-4b9c-af2b-ef44e59b7890/resource/ff260985-e616-4d2e-92e0-9b91f5590136/download/energy-quest-annual-summary-alberta-department-of-energy-2019.pdf	0
US	EOR	Century	5	8.4*	Occidental Petroleum	7.1*	8.55	25.66	2017-2019	2	https://www.oxy.com/Sustainability/overview/SiteAssets/Pages/Social-Responsibility-at-Oxy/Assets/Annual%20Performance%20Summary%20Table.pdf	Occidental Petroleum Sustainability report provides the aggregate data for CO2 storage while US EPA provides the differentiated storage data at the two unit sites that are operated by Occidental Petroleum
					Denver Unit	3.39*	3.232	16.16	2016-2020	1	https://ghgdata.epa.gov/ghgp/service/facilityDetail/2019?id=1011767&ds=A&et=&popup=true
					Hobbs Unit	3.66*	2.695	10.78	2017-2020	1	https://ghgdata.epa.gov/ghgp/service/facilityDetail/2019?id=1012121&ds=A&et=&popup=true
US	Geological Storage	Illinois Inustrial CCS	1	0.52	Illinois ADM	0.52*	0.52	1.55	2017-2019	1	https://ghgdata.epa.gov/ghgp/service/facilityDetail/2019?id=1005661&ds=E&et=&popup=true	0
						0.522*	0.52	1.042	2019-2020	2	https://assets.adm.com/Sustainability/3860041_20_Archer-Daniels-Midland_ESG-Report_WR.pdf	0
US	EOR	Coffeyville	1	1.16	North Burbank Unit	1.16	1.16	3.49	2017-2019	1	https://www.epa.gov/sites/production/files/2020-12/documents/nbu_decision.pdf	0
US	EOR	Core Energy	0.35	0.35	Core Energy	0.31*	0.35	0.69	2019-2020	1	https://ghgdata.epa.gov/ghgp/service/facilityDetail/2018?id=1010117&ds=A&et=&popup=true	0
China	EOR	Sinopec Zhongyuan	0.12	0.35	Zhongyuan Sinopec	0.1	0.1	2.4	2006-2019	2	http://www.sinopec.com/listco/en/csr/sustainability/ydqhbh.shtml	0
										2	http://www.cityghg.com/uploads/soft/200119/1-200119204941.pdf	0
Brazil	EOR	Petrobras	4.6	4.6	Santos Basin Petrobras	4.6*	1.65	21.4	2008-2020	3	https://api.mziq.com/mzfilemanager/v2/d/25fdf098-34f5-4608-b7fa-17d60b2de47d/2a0029b5-75e7-ad89-7c3e-30793604118e?origin=1	0
										2	https://sustentabilidade.petrobras.com.br/en/src/assets/pdf/Sustainability-Report.pdf	0
										3	https://petrobras.com.br/en/news/our-2020-sustainability-report-with-advances-in-esg.htm	0
										2	https://sustentabilidade.petrobras.com.br/en/	0
Qatar	Geological Storage	Qatar LNG	2.1	1 (C) + 6.8 (EM)	Chevron (C) & Exxon Mobile (EM)	1* (C) + 6.8* (EM)	2 (C) + 6.4 (EM)	4 (C) + 63.6 (EM)	2019-2020 (C)	2	https://corporate.exxonmobil.com/-/media/Global/Files/energy-and-carbon-summary/Energy-and-Carbon-Summary.pdf	Chevron only operates for the Gorgon project in Australia while Exxon mobile are involved in all three CCS projects including Shute Creek, Qatar LNG and Gorgon. However, the Exxon Mobile sustainability report did not provide differentiated annual storage data associated with each individual project only the aggregate annual storage data in this case.
US	EOR	Shute Creek	7						2011-2020 (EM)	2	https://www.chevron.com/-/media/chevron/sustainability/documents/climate-change-resilience-report.pdf
Australia	Geological Storage	Gorgon	4							3	https://www.energyvoice.com/oilandgas/asia/337852/chevron-fails-to-hit-targets-with-giant-ccs-scheme-at-gorgon-lng/
Canada	EOR	Boundary Dam	1 (A)	0.65* (A)	Aquistore (A) & Weburn Midale Whitecap Resources (W)	0.045 (A)	0.045 (A)	0.27 (A)	2015-2020 (A)	2	https://ptrc.ca/pub/docs/annual-reports/Annual%20Report_Shortened.pdf	In this case, there are multiple capture facilities: Boundary Dam and Great Plains Synfuel Plant (GPSP) transporting captured CO2 to the Weyburn-Midale storage site that is operated by Whitecap Resources. Additionally, a small proportion of captured CO2 from the Boundary Dam facility is transported to the demonstration project – Aquistore for storage. However, Whitecap resources did not different…
										3	https://www.saskpower.com/about-us/our-company/blog/2021/bd3-status-update-may-2021
US/Canada		Great Plains Synfuel Plant								3	https://jpt.spe.org/en/hsenow/hse-now-article-page/?art=7947
										3	https://dakotagas.com/News-Center/news-releases/carbon-capture-milestone-reached-at-dakota-gas
			3 (W)	2 (W)		2* (W)	1.93 (W)	5.8 (W)	2018 -2020 (W)	3	https://www.wcap.ca/application/files/3316/2403/8674/WCP_2021_06_18.pdf
										3	https://www.wcap.ca/sustainability/co2-sequestration
							1.79 (W)	32.2 (W)	2000 - 2017 (W)	3	https://www.wcap.ca/operations/core-areas/southeast-saskatchewan
China	EOR	Karamay Dunhua	0.1	0.1	Karamay Dunhua	0.02	0.02	0.2	2015-2019	2	http://www.cityghg.com/uploads/soft/200119/1-200119204941.pdf	0
China	EOR	CNPC Jilin	0.6	0.63	Jilin CNPC	0.63	0.3	No data provided		2	http://www.cityghg.com/uploads/soft/200119/1-200119204941.pdf	0
						No data provided	0.63	1.9	2018-2020	2	https://www.cnpc.com.cn/en/csr2020enhmshn/202105/64f93c5684754f859b9b81602fba1979/files/e52454722e1c4c269071c16987f70255.pdf	0
US	EOR	Air Products	1	1.09	Gulf Coast Denbury	1.09*	1.04	2.08	2019-2020	2	https://s27.q4cdn.com/166477028/files/doc_downloads/Denbury-2021-Corporate-Responsibility-Report.pdf	0
										3	https://s1.q4cdn.com/594864049/files/doc_downloads/2021/03/03-2021-Credit-Suisse-Presentation.pdf	0
US	EOR	Arkalon	0.29	0.092	Farnsworth Unit	0.092	0.092	0.46	2013-2017	3	https://www.netl.doe.gov/sites/default/files/2018-11/Farnsworth-Unit-Project.pdf	0
Aggregate Total			35.76	31.304		28.895	25.094	196.68	including 0.94 for annual storage between 2019-2020 for Quest (shell source)
% of Aggregate Capture Rate Capacity				0.875391		0.808026	0.701734
% of Aggregate Capture Rate						0.923045	0.801623
Recalculated Aggregate using data associated with the lowest data assurance			35.76			28.969	27.02	196.682

## Sheet: Figure 1
	Project	Capture capacity	Capture rate	storage rate in 2019 - hybrid	storage rate in 2019 - average
category 1	Sleipner	1	0.7	0.65	0.77
	Snohvit	0.7	0.8	0.7	0.5
	Quest	1.2	1.182	1.128	0.96
	Century	5	8.4	7.05	5.927
	Illinois	1	0.52	0.52	0.52
	Coffeyville	1	1.16	1.16	1.16
	Core	0.35	0.31	0.31	0.35
	ACTL	1.7	1	1	1
	Total	11.95	14.072	12.518	11.187
Category 2	Zhongyuan	0.12	0.35	0.1	0.1
	Petrobras	4.6	4.6	4.6	1.65
	group of 3 qatar + gordon + shute creek	13.1	7.8	7.8	8.4
	boundary dam	1	0.65	0.045	0.045
	karamay	0.1	0.02	0.02	0.02
	jilin	0.6	0.63	0.63	0.63
	Air Products	1	1.09	1.09	1.04
	Total	20.52	15.14	14.285	11.885
category 3	GPSP	3	2	2	1.93
	arkalon	0.29	0.092	0.092	0.092
	Total	3.29	2.092	2.092	2.022
	Aggregate Total	35.76	31.304	28.895	25.094

## Sheet: Figure 2 
Project Storage Rate Times Series	year	Sleipner	Snohvit	Quest	Century/exxon mobile	Illinois	Coffeyville	Core	ACTL	Zhongyuan	Petrobras	group of 3 qatar + gorgon + shute creek	Boundary Dam - Project aquistore	Karamay	jilin	Air products	GPS	Arkalon	Aggregate Storage rate (MtCO2/yr)								Global storage rate annaul average growth				Global capture rate annaul average growth
	1996	0	0	0	0	0	0	0	0	0	0	0	0	0	0	0	0	0									year	storage rate (Mt/yr)	growth		year	capture rate (Mt/yr)	growth
	1996	0.07	0	0	0	0	0	0	0	0	0	0	0	0	0	0	0	0	0.07								1996	0.07			1996	1
	1997	0.665	0	0	0	0	0	0	0	0	0	0	0	0	0	0	0	0	0.665								1997	0.665	8.5		1997	1	0
	1998	0.842	0	0	0	0	0	0	0	0	0	0	0	0	0	0	0	0	0.842								1998	0.842	0.266165		1998	1	0
	1999	0.971	0	0	0	0	0	0	0	0	0	0	0	0	0	0	0	0	0.971								1999	0.971	0.153207		1999	1	0
	2000	0.933	0	0	0	0	0	0	0	0	0	0	0	0	0	0	0	0									2000	2.72188	1.80317		2000	4	3
	2000	0.933	0	0	0	0	0	0	0	0	0	0	0	0	0	0	1.78888	0	2.72188								2001	2.79788	0.0279219		2001	4	0
	2001	1.009	0	0	0	0	0	0	0	0	0	0	0	0	0	0	1.78888	0	2.79788								2002	2.74388	-0.0193003		2002	4	0
	2002	0.955	0	0	0	0	0	0	0	0	0	0	0	0	0	0	1.78888	0	2.74388								2003	2.70288	-0.0149423		2003	4.35	0.0875
	2003	0.914	0	0	0	0	0	0	0	0	0	0	0	0	0	0	1.78888	0	2.70288								2004	2.53888	-0.060676		2004	4.35	0
	2004	0.75	0	0	0	0	0	0	0	0	0	0	0	0	0	0	1.78888	0	2.53888								2005	2.64688	0.0425384		2005	4.35	0
	2005	0.858	0	0	0	0	0	0	0	0	0	0	0	0	0	0	1.78888	0	2.64688								2006	2.70888	0.0234238		2006	4.47	0.0275862
	2006	0.82	0	0	0	0	0	0	0	0	0	0	0	0	0	0	1.78888	0									2007	2.80988	0.0372848		2007	4.47	0
	2006	0.82	0	0	0	0	0	0	0	0.1	0	0	0	0	0	0	1.78888	0	2.70888								2008	3.78988	0.348769		2008	6.06	0.355705
	2007	0.921	0	0	0	0	0	0	0	0.1	0	0	0	0	0	0	1.78888	0	2.80988								2009	3.94688	0.0414261		2009	6.35	0.0478548
	2008	0.814	0	0	0	0	0	0	0	0.1	0	0	0	0	0	0	1.78888	0									2010	3.98188	0.00886776		2010	11.35	0.787402
	2008	0.814	0.197	0	0	0	0	0	0	0.1	0.89	0	0	0	0	0	1.78888	0	3.78988								2011	9.11088	1.28809		2011	18.35	0.61674
	2009	0.86	0.308	0	0	0	0	0	0	0.1	0.89	0	0	0	0	0	1.78888	0	3.94688								2012	8.91088	-0.0219518		2012	18.35	0
	2010	0.743	0.46	0	0	0	0	0	0	0.1	0.89	0	0	0	0	0	1.78888	0									2013	9.94188	0.115701		2013	20.35	0.108992
	2010	0.743	0.46	0	0	0	0	0	0	0.1	0.89	0	0	0	0	0	1.78888	0	3.98188								2014	11.0159	0.108028		2014	21.35	0.04914
	2011	0.929	0.403	0	0	0	0	0	0	0.1	0.89	0	0	0	0	0	1.78888	0	4.11088								2015	11.5929	0.0523789		2015	22.65	0.0608899
	2011	0.929	0.403	0	0	0	0	0	0	0.1	0.89	5	0	0	0	0	1.78888	0	9.11088								2016	14.8179	0.278188		2016	22.65	0
	2012	0.842	0.49	0	0	0	0	0	0	0.1	0.89	4.8	0	0	0	0	1.78888	0	8.91088								2017	19.1494	0.292316		2017	23.65	0.0441501
	2013	0.702	0.469	0	0	0	0	0	0	0.1	0.89	5.9	0	0	0	0	1.78888	0									2018	20.997	0.0964847		2018	24.25	0.02537
	2013	0.702	0.469	0	0	0	0	0	0	0.1	0.89	5.9	0	0	0	0	1.78888	0.092	9.94188								2019	27.8926	0.328411		2019	34.06	0.404536
	2014	0.658	0.587	0	0	0	0	0	0	0.1	0.89	6.9	0	0	0	0	1.78888	0.092	11.0159								2020	31.3188	0.122833		2020	35.76	0.0499119
	2015	0.707	0.679	0	0	0	0	0	0	0.1	0.89	6.9	0	0	0	0	1.78888	0.092											0.231232				0.246338
	2015	0.707	0.679	0.371	0	0	0	0	0	0.1	0.89	6.9	0.045	0.02	0	0	1.78888	0.092	11.5929
	2016	0.632	0.75	1.11	0	0	0	0	0	0.1	0.89	6.3	0.045	0.02	0	0	1.78888	0.092
	2016	0.632	0.75	1.11	3.09	0	0	0	0	0.1	0.89	6.3	0.045	0.02	0	0	1.78888	0.092	14.8179
	2017	0.679	0.68	1.138	5.45	0	0	0	0	0.1	0.89	6.6	0.045	0.02	0	0	1.78888	0.092
	2017	0.679	0.68	1.138	5.45	0.5065	1.16	0	0	0.1	0.89	6.6	0.045	0.02	0	0	1.78888	0.092	19.1494
	2018	0.603	0.758	1.066	6.4	0.525002	1.16	0	0	0.1	0.89	7	0.045	0.02	0	0	1.8	0
	2018	0.603	0.758	1.066	6.4	0.525002	1.16	0	0	0.1	0.89	7	0.045	0.02	0.63	0	1.8	0	20.997
	2019	0.649	0.721	1.128	7.05	0.51978	1.16	0	0	0.1	4.6	7.8	0.045	0.02	0.63	0	2	0
	2019	0.649	0.721	1.128	7.05	0.51978	1.16	0.382859	0	0.1	4.6	7.8	0.045	0.02	0.63	1.087	2	0	27.8926
	2020	0.649	0.721	0.94	4.95	0.51978	1.16	0.309	0	0.1	7	10.4	0.045	0.02	0.63	0.995	2	0
	2020	0.649	0.721	0.94	4.95	0.51978	1.16	0.309	1	2.4	7	10.4	0.045	0.2	0.63	0.995	2	0	33.9188
Project Capture Rate Capacity Time Series	Capture Capacity in MtCO2/yr		Sleipner	Snohvit	Quest	Century	Illinois	Coffeyville	Core	ACTL	Zhongyuan	Petrobras	group of 3 qatar + gordon + shute creek	Boundary Dam - Project aquistore	Karamay	jilin	Air products	GPS	Arkalon
	1	1996	1	0	0	0	0	0	0	0	0	0	0	0	0	0	0	0	0
	2	1997	1	0	0	0	0	0	0	0	0	0	0	0	0	0	0	0	0
	3	1998	1	0	0	0	0	0	0	0	0	0	0	0	0	0	0	0	0
	4	1999	1	0	0	0	0	0	0	0	0	0	0	0	0	0	0	0	0
	5	2000	1	0	0	0	0	0	0	0	0	0	0	0	0	0	0	3.933	0
	6	2001	1	0	0	0	0	0	0	0	0	0	0	0	0	0	0	4.009	0
	7	2002	1	0	0	0	0	0	0	0	0	0	0	0	0	0	0	3.955	0
	8	2003	1	0	0	0	0	0	0	0	0	0	0	0	0	0	0	3.914	0
	9	2004	1	0	0	0	0	0	0	0	0	0	0	0	0	0	0	3.75	0
	10	2005	1	0	0	0	0	0	0	0	0	0	0	0	0	0	0	3.858	0
	11	2006	1	0	0	0	0	0	0	0	0	0	0	0	0	0	0	3.82	0
	12	2006	1	0	0	0	0	0	0	0	0.94	0	0	0	0	0	0	3.92	0
	13	2007	1	0	0	0	0	0	0	0	1.041	0	0	0	0	0	0	4.021	0
	14	2008	1	0	0	0	0	0	0	0	0.934	0	0	0	0	0	0	3.914	0
	15	2008	1	1.514	0	0	0	0	0	0	1.131	5.711	0	0	0	0	0	5.001	0
	16	2009	1	1.56	0	0	0	0	0	0	1.288	5.868	0	0	0	0	0	5.158	0
	17	2010	1	1.443	0	0	0	0	0	0	1.323	5.903	0	0	0	0	0	5.193	0
	18	2010	1	1.443	0	0	0	0	0	0	1.323	5.903	0	0	0	0	0	5.193	0
		2011	1	1.629	0	0	0	0	0	0	1.452	6.032	9.322	0	0	0	0	5.322	0
	19	2011	1	1.629	0	0	0	0	0	0	1.452	6.032	9.322	0	0	0	0	10.322	0
	20	2012	1	1.542	0	0	0	0	0	0	1.452	6.032	9.161	0	0	0	0	10.122	0
	21	2013	1	1.402	0	0	0	0	0	0	1.291	5.871	9.161	0	0	0	0	11.061	10.1399
	22	2014	1	1.358	0	0	0	0	0	0	1.365	5.945	9.235	0	0	0	0	12.135	11.2139
	23	2015	1	1.407	0	0	0	0	0	0	1.506	6.086	9.376	0	0	0	0	12.276	11.3549
	24	2015	1	1.407	2.586	0	0	0	0	0	1.877	6.457	9.747	10.647	9.792	0	0	12.712	11.7909
	25	2016	1	1.332	2.582	0	0	0	0	0	2.612	7.192	10.482	10.782	9.927	0	0	12.847	11.9259
	26	2016	1	1.332	2.582	10.892	0	0	0	0	5.702	10.282	13.572	13.872	13.017	0	0	15.937	15.0159
	27	2017	1	1.379	2.559	10.897	0	0	0	0	8.067	12.647	15.937	16.537	15.682	0	0	18.602	17.6809
	28	2017	1	1.379	2.559	10.897	8.947	9.4535	0	0	9.7335	14.3135	17.6035	18.2035	17.3485	0	0	20.2685	19.3474
	29	2018	1	1.303	2.561	10.827	9.827	10.352	0	0	10.632	15.212	18.502	19.502	18.647	0	0	21.567	20.657
	30	2018	1	1.303	2.561	10.827	9.827	10.352	0	0	10.632	15.212	18.502	19.502	18.647	19.167	0	22.197	0
	31	2019	1	1.349	2.57	10.898	10.548	11.0678	0	0	11.3478	15.9278	22.9278	24.7278	23.8728	24.3928	0	27.4228	0
	32	2019	1	1.349	2.57	10.898	10.548	11.0678	11.5778	0	11.7306	16.3106	29.4106	25.1106	24.2556	24.7756	25.8056	28.8926	0
	33	2020	1	1.349	2.57	10.71	8.26	8.77978	9.28978	0	9.36878	13.9488	29.4488	27.7488	26.8938	27.4138	28.4438	31.4388	0
	34	2020	0	0	2.57	10.71	8.26	8.77978	9.28978	10.9488	10.3688	17.2488	32.7488	31.0488	30.1938	30.8938	31.9238	34.9188	0
	Total Capture Rate time series in MTCO2/yr (red dotted line in Figure 2)
		1996	1997	1998	1999	2000	2001	2002	2003	2004	2005	2006	2007	2008	2009	2010	2011	2012	2013	2014	2015	2016	2017	2018	2019	2020
	Shute Creek																7	7	7	7	7	7	7	7	7	7
	Sleipner	1	1	1	1	1	1	1	1	1	1	1	1	1	1	1	1	1	1	1	1	1	1	1	1	1
	GPSP					3	3	3	3	3	3	3	3	3	3	3	3	3	3	3	3	3	3	3	3	3
	Core								0.35	0.35	0.35	0.35	0.35	0.35	0.35	0.35	0.35	0.35	0.35	0.35	0.35	0.35	0.35	0.35	0.35	0.35
	Zhongyuan											0.12	0.12	0.12	0.12	0.12	0.12	0.12	0.12	0.12	0.12	0.12	0.12	0.12	0.12	0.12
	Snohvit													0.7	0.7	0.7	0.7	0.7	0.7	0.7	0.7	0.7	0.7	0.7	0.7	0.7
	Arkalon														0.29	0.29	0.29	0.29	0.29	0.29	0.29	0.29	0.29	0.29	0.29	0.29
	Century															5	5	5	5	5	5	5	5	5	5	5
	Petrobras													0.89	0.89	0.89	0.89	0.89	0.89	0.89	0.89	0.89	0.89	0.89	4.6	4.6
	Coffeyville																		1	1	1	1	1	1	1	1
	Air products																		1	1	1	1	1	1	1	1
	boundary dam (Aquistore)																			1	1	1	1	1	1	1
	quest																				1.2	1.2	1.2	1.2	1.2	1.2
	karamay																				0.1	0.1	0.1	0.1	0.1	0.1
	Illinois																						1	1	1	1
	Jilin																							0.6	0.6	0.6
	Gorgon																								4	4
	Qatar																								2.1	2.1
	ACTL - Nutrien																									0.3
	ACTL-sturgeon																									1.4
	TOTAL	1	1	1	1	4	4	4	4.35	4.35	4.35	4.47	4.47	6.06	6.35	11.35	18.35	18.35	20.35	21.35	22.65	22.65	23.65	24.25	34.06	35.76

## Sheet: Norway LNG production growths
Sleipner Gas production		Annual Growth		Snohvit gas production		Annual Growth			source: https://www.norskpetroleum.no/en/facts/field/snohvit/
1999	8.07			2007	0.14				https://www.norskpetroleum.no/en/facts/field/sleipner-ost/
2000	11.81			2008	2.36
2001	11.64	-0.0143946		2009	3.33	0.411017			Note: These data are discussed in Section 3.2 of the main manuscript
2002	13.48	0.158076		2010	5	0.501502
2003	13.23	-0.018546		2011	4.31	-0.138
2004	12.69	-0.0408163		2012	4.65	0.0788863
2005	14.32	0.128448		2013	4.29	-0.0774194
2006	13.22	-0.0768156		2014	5.22	0.216783
2007	13.42	0.0151286		2015	5.96	0.141762
2008	11.34	-0.154993		2016	6.06	0.0167785
2009	10.08	-0.111111		2017	5.58	-0.0792079
2010	8.09	-0.197421		2018	6.45	0.155914
2011	8.1	0.00123609		2019	6.22	-0.0356589
2012	6.9	-0.148148		2020	3.78	-0.392283
2013	5.94	-0.13913				0.078134
2014	1.51	-0.745791
2015	0.35	-0.768212
2016	0.29	-0.171429
2017	0.14	-0.517241
2018	0.18	0.285714
2019	0.17	-0.0555556
2020	0.15	-0.117647
		-0.135316
